# Supplementary material for: Honey bee flights near hover under ethanol-exposure show changes in body and wing kinematics
Source: PLoS One. 2022 Dec 15;17(12):e0278916. doi: 10.1371/journal.pone.0278916 (PMC9754180; doi:10.1371/journal.pone.0278916)
Supplement: S1 File — Raw datasets of honey bee flights with different concentrations of ethanol exposure. (ZIP) [file pone.0278916.s001.zip]

Archive with 4 entries (4 files):
- dataset_0p.mat
- dataset_1p.mat
- dataset_25p.mat
- dataset_5p.mat
